# Supplementary material for: Circular RNA from Tyrosylprotein Sulfotransferase 2 Gene Inhibits Cisplatin Sensitivity in Head and Neck Squamous Cell Carcinoma by Sponging miR-770-5p and Interacting with Nucleolin
Source: Cancers (Basel). 2023 Nov 9;15(22):5351. doi: 10.3390/cancers15225351 (PMC10669990; doi:10.3390/cancers15225351)
Supplement: Supplementary file 1 [file cancers-15-05351-s001.zip]

Archive with 15 entries (15 files):
- Figure S1.JPG
- Figure S10.jpg
- Figure S2.JPG
- Figure S3.JPG
- Figure S4.JPG
- Figure S5.jpg
- Figure S6.jpg
- Figure S7.jpg
- Figure S8.jpg
- Figure S9.jpg
- Table S1.pdf
- Table S2.pdf
- Table S3.pdf
- Table S4.pdf
- Table S5.pdf
